# Supplementary material for: Effects of Turning Frequency on Ammonia Emission during the Composting of Chicken Manure and Soybean Straw
Source: Molecules. 2022 Jan 12;27(2):472. doi: 10.3390/molecules27020472 (PMC8777752; doi:10.3390/molecules27020472)
Supplement: Supplementary file 1 [file molecules-27-00472-s001.zip]

Archive with 1 entries (1 files):
- molecules-1550735-supplementary.pdf
